# Supplementary material for: Keratin filament mechanics and energy dissipation are determined by metal-like plasticity
Source: Matter. 2023 Jun 7;6(6):2019–33. doi: 10.1016/j.matt.2023.04.014 (PMC10273143; doi:10.1016/j.matt.2023.04.014)
Supplement: Data S1. Supplemental simulation code [file mmc2.zip]

Archive with 4 entries (4 files):
- Data S1.m
- Data S2.m
- Data S3.m
- Data S4.m
