# Supplementary material for: Keratin filament mechanics and energy dissipation are determined by metal-like plasticity
Source: Matter. 2023 Jun 7;6(6):2019–33. doi: 10.1016/j.matt.2023.04.014 (PMC10273143; doi:10.1016/j.matt.2023.04.014)
Supplement: Data S1. Supplemental simulation code [file mmc2.zip › Data S2.m]

%%%%%%%%%%%%%%%%%%%%%%%%%%%%%%%%%%%%%%%%%%%%%%%%%%%%%%%%%%%%%%%%%%%%%%%%%
% Monte Carlo simulation of stretching cycles of an intermediate filament
% by Hannes Witt translated to Matlab by Lotta Lorenz
% 08/11/18
% experiment: filaments pulled with constant speed and relaxation with the
% same speed
%%%%%%%%%%%%%%%%%%%%%%%%%%%%%%%%%%%%%%%%%%%%%%%%%%%%%%%%%%%%%%%%%%%%%%%%%

close all
clear all
clc

% define parameters
N_S = 100;   % number of elements in series
N_T = 32;    % number of parallel elements
DelG = 2;    % energy difference of alpha and beta (alpha being more favorable)
k_P = 3;    % spring const of parallel elements
k_Pbeta=3;%0.1; % spring constant of beta elements
k_V = 60; %100   % spring const of connection between elements
v = 3000;    % velocity

% %%% Perform Repeated Cycles in the MC simulation (Figure 2B)
% initial configuration (thermal equilibrium)
initconfig = round((1-exp(-DelG))*N_T)*ones(N_S,1);

% time axis for interpolation (necessary for averaging)
nr_timesteps=0.25/0.0005;
t_new = linspace(0,0.25,nr_timesteps);
% how many runs should be averaged
num_avg = 20;

% assign container for data
nr_of_cycles=8;
all_f=cell(nr_of_cycles,num_avg);
all_L=cell(nr_of_cycles,num_avg);
for i=1:nr_of_cycles
    for countk=1:num_avg
    all_f{i,countk}=zeros(length(t_new),num_avg);
    all_L{i,countk}=zeros(length(t_new),num_avg);
    end
end

startingbonds = round((1-exp(-DelG))*N_T)*ones(N_S,1);
% originally in Hannes' script: maxtime=0.1;
% get array for maxtime as used for the cycles:
%maxtime=[0.02; 0.0325; 0.0375; 0.0425; 0.0525; 0.0625; 0.0725; 0.105];
maxtime=[0.055; 0.059; 0.064; 0.068; 0.071; 0.073; 0.075; 0.076];
%maxtime=[0.04 0.045 0.048 0.048 0.048 0.048 0.048 0.048];%0.06.*ones(8,1);
%maxtime=[0.03; 0.03; 0.03; 0.03; 0.03; 0.03; 0.03; 0.03];
%maxtime=0.02;

% save data from all cycles and from all data to be averaged to the
% following cell
cycle_data=cell(nr_of_cycles, num_avg);
t_cycle=cell(nr_of_cycles, 1);
L_cycle=cell(nr_of_cycles, 1);
F_cycle=cell(nr_of_cycles, 1);
bonds_cycle=cell(nr_of_cycles, 1);
N_cycle=cell(nr_of_cycles, 1);

% ------------------------------------------------------------------------
% run the Monte Carlo simulation function on different cycles
% ------------------------------------------------------------------------
 
for i=1:num_avg % total number of runs for averaging
    startingbonds = round((1-exp(-DelG))*N_T)*ones(N_S,1);
    for countk=1:nr_of_cycles % total number of cycles
   
        % start Monte Carlo simulation for different conditions
        [t_cycle{countk,1},L_cycle{countk,1},F_cycle{countk,1},...
         bonds_cycle{countk,1}, N_cycle{countk,1}] ... 
         = MC_run2(startingbonds,maxtime(countk), N_S, ...
         N_T, DelG, k_V, k_P, k_Pbeta,v);
        
        [t_cycle{countk,1}, F_cycle{countk,1}, L_cycle{countk,1}]= ...
            tf_unique(t_cycle{countk,1}, F_cycle{countk,1}, L_cycle{countk,1});
     
        t_new=linspace(0, max(t_cycle{countk,1}(t_cycle{countk,1}>0)), 500);
        % save and interolate all forces and times:
        all_f{countk,i}=interp1(t_cycle{countk,1}(t_cycle{countk,1}>0), ...
            F_cycle{countk,1}(t_cycle{countk,1}>0), t_new);    
        all_L{countk,i}=interp1(t_cycle{countk,1}(t_cycle{countk,1}>0), ...
            L_cycle{countk,1}(t_cycle{countk,1}>0), t_new);

        % update bond configuration alpha or beta
        startingbonds=bonds_cycle{countk, 1};
        
    end
end

% ------------------------------------------------------------------------
% Average data
% ------------------------------------------------------------------------
 
f_forAverage=zeros(nr_of_cycles, nr_timesteps);
L_forAverage=zeros(nr_of_cycles, nr_timesteps);
for countk=1:nr_of_cycles
    for i=1:num_avg
        f_forAverage(countk,:)=f_forAverage(countk,:) + all_f{countk,i};
        L_forAverage(countk,:)=L_forAverage(countk,:) + all_L{countk,i};
    end
end

f_mean=f_forAverage/num_avg;
L_mean=L_forAverage/num_avg;

% ------------------------------------------------------------------------
% Plot data for cycles
% ------------------------------------------------------------------------

figure
for i=1:nr_of_cycles
    hold on
    plot(L_mean(i,:), f_mean(i,:))

end
ylabel('force (a.u.)')
xlabel('length (a.u.)')
legend('cycle 1', 'cycle 2','cycle 3','cycle 4','cycle 5','cycle 6',...
'cycle 7', 'cycle 8')
legend('Location', 'Eastoutside')
axis([0 1.05*max(max(L_mean)) 0 1.05*max(max(f_mean))])
print('cycles', '-dpng')

%%
% ------------------------------------------------------------------------
% Plot data for opening alpha helices
% ------------------------------------------------------------------------
nr_showulfs=10;
N_show=N_cycle{6,1};
t_show=t_cycle{5,1};

figure
for i=1:nr_showulfs
    hold on
    plot(N_show(:,i))
end
ylabel('number of elements in alpha-state (a.u.)')
xlabel('time (a.u.)')
axis([0 length(N_show) 0 1.05*max(max(N_show))])
print('alphahelixOpening', '-dpng')

%%
save('../data/vim_constF.mat');
save('../data/vim_plot_constF.mat', 'L_mean','f_mean');
