# Supplementary material for: Keratin filament mechanics and energy dissipation are determined by metal-like plasticity
Source: Matter. 2023 Jun 7;6(6):2019–33. doi: 10.1016/j.matt.2023.04.014 (PMC10273143; doi:10.1016/j.matt.2023.04.014)
Supplement: Data S1. Supplemental simulation code [file mmc2.zip › Data S4.m]

% simulate cyclic loading of vimentin or keratin filament
% important change to "normal" version: if the filametn is plastically
% deformed the normal simulation would calculate a negative force; here,
% this force is then set to 0

close all
clear all
clc

% the input arguments are:
% inputArgs(1): energy difference of alpha and beta (alpha being more favorable)
% inputArgs(2): spring const of parallel ALPHA elements
% inputArgs(3): spring const of parallel BETA elements
% inputArgs(4): spring const of connection between elements


% define parameters
N_S = 100;   % number of elements in series
N_T = 8;    % number of parallel elements
DelG = 6;%4.1;%6;%4.1;    % energy difference of alpha and beta (alpha being more favorable)

vel = 10000;    % velocity
nMer_nr=1; % number of monomers per strongly coupled element, e.g. in the case of tetramers: 4
N_C=N_T/nMer_nr; % number of strongly coupled elements in one ULF; in case of vimentin and tetramers: 8
k_PAlpha = 4.6;    % spring const of parallel ALPHA elements
k_PBeta= 4.6;    % spring const of parallel BETA elements
k_V = 60;  % spring const of connection between elements
theta = 1;    % factor to correct for detailed balance

p_stuck=0.1; % probability that dimer gets stuck with the next dime rafter sliding

% %%% Perform Repeated Cycles in the MC simulation
% initial configuration (thermal equilibrium)
initconfig = round((1-exp(-DelG))*nMer_nr)*ones(N_C, N_S).*2;

% indexing in BONDS array
% 0 = there is a defect / no dimer
% 1 = there is a loose dimer
% 2 = there is a normal intact dimer

%% add defects to initial configuration
% add defect
nr_defects=50;
% choose where defect should be
for k=1:nr_defects
    def_pos(k)=round(rand(1,1).*N_S*N_T);
    initconfig(floor(def_pos(k)./ N_S)+1, mod(def_pos(k), N_S)+1)=0;
end

% calculate how many defects there are per ULF; only count one defect
% per ULF
% this is important to calculate the additional length later on in the
% code
nr_def_length=sum(sum(initconfig==0)>0);

% time axis for interpolation (necessary for averaging)
nr_timesteps=0.5/0.005;
% how many runs should be averaged
num_avg = 100;

% assign container for data
nr_of_cycles=8;

startingbonds =initconfig;% round((1-exp(-DelG))*nMer_nr)*ones(N_C, N_S);
% get array for maxtime as used for the cycles:
maxtime=[0.01 0.0105 0.0106 0.0107 0.0107 0.0107 0.0107 0.0107];%0.01.*ones(nr_of_cycles, 1);

% probability of an alpha helix to fold back to a not elongated random coil
p_backfold=1;

% set initial length of polymer (compared to any stretched: 1) The value
% decreases with stretched filament -> smaller chances for sliding; this
% value represents probablity for strain dependent dimer sliding
rel_strain_elongation=1;

% ------------------------------------------------------------------------
% run the Monte Carlo simulation function on different cycles
% ------------------------------------------------------------------------
 
for i=1:num_avg % total number of runs for averaging
    for countk=1:nr_of_cycles % total number of cycles
        if countk==1
           rel_strain_elongation=1;
        end
   
    % clear t l F BONDS N RATES RATESvec OPENS CLOSES
    maxlengthtraject = 100000;
    
    % copy of starting configuration; this is the number of parallel
    % elements in alpha
    % if an entry in BONDS is > 0 the configuration is alpha, otherwise beta
    % (0).
    
    if countk==1
        startingbonds=initconfig;
    end
    BONDS=startingbonds*1.0;
    % dimensionless force and time
    force = 0;
    steps = 1;
    time = 0;
    delta_t(1)=0;

    % assing container for reaction rates
    RATESopen = zeros(N_C, N_S);
    RATESback = zeros(N_C, N_S);
    % ULF spring constants:

    F=zeros(maxlengthtraject,1);
    t=zeros(maxlengthtraject,1);
    l=zeros(maxlengthtraject,1);

    % while loop: check whether the time is not over and not too many steps
    % have been made
    % maxtime is where the direction is switched
        while (steps <= maxlengthtraject) && (time < 2.*maxtime(countk)) 
            
%                 % calculate springconstants
                if N_C==1
               % calculate springconstants for elements that still contain
               % alpha helices
                    kCoup(find(BONDS>1)) = 1./(1./k_V + 1./(heaviside(BONDS(find(BONDS>1))).*k_PAlpha)); % spring constants of ULFs
                else
                    restAlphas=sum(BONDS>1);
                    nrBetas=sum(BONDS==1);
                    kCoup(find(restAlphas>0)) = 1./(1./k_V + 1./(restAlphas(find(restAlphas>0)).*k_PAlpha+ ...
                        k_PBeta.*nMer_nr.*nrBetas(find(restAlphas>0)))); % spring constants of ULFs    
                end
                
                 % for elements where all parts are in the beta state
                if N_C==1
                    kCoup(find(BONDS == 1)) = 1./(1./k_V + 1./(nMer_nr.*k_PBeta)); % spring constants of ULFs in all beta 
                else
                    restAlphas=sum(BONDS>1);
                    kCoup(find(restAlphas==0))=1./(1./k_V + 1./(N_T.*k_PBeta));
                end
               
                ktot = 1./sum(1./kCoup); % filament spring constant

                % calculate how much the filament is elongated by beta elements (equation S11)
                if N_C==1
                    extralength = sum(BONDS<2)-nr_def_length; % this works because length is in units of delta L
                else
                    extralength = sum(sum(BONDS<2)>0)-nr_def_length;
                end
                
                % calculate the length of the filament
                if time < maxtime(countk) % stretching
                    length_l = vel * time;
                else % relaxation
                    length_l = vel * maxtime(countk) - vel * (time - maxtime(countk));
                end

                % calculate the force
                if length_l-extralength>0
                    force = ktot * (length_l - extralength);
                else
                    force = 0;
                end
                

                % alpha -> beta rates 
                RATESopen(find(BONDS>1)) = BONDS(find(BONDS>1)).*exp(theta.*force./N_C*...
                    1./heaviside(BONDS(find(BONDS>1)))  );
                
                RATESopen(find(BONDS<2)) = 0;

                % beta -> alpha rates 
                RATESback(find(BONDS>1)) = (nMer_nr - heaviside(BONDS(find(BONDS>1)))) * exp(DelG);
                RATESback(find(BONDS==1)) = nMer_nr  * exp(DelG) *exp(-theta.*force/(N_C * nMer_nr  ));
                RATESBACK(find(BONDS==0)) =0; 

                % put RATES forward and RATESback into one RATES array
                RATES=[RATESopen; RATESback];
                
                % perform Gillespie step
                rdm = sum(sum(RATES))*rand();  % draw random number from waiting time distribution
                
                % draw a random number to figure out whether the dimer is
                % going to be a defect or slides back
                % check with if loop whether the filament is pulled long
                % enough for dimer defect
                if rel_strain_elongation>0.85 % filament is long / not elongated much, hihgh prob. for dimer sliding
                    rdm_defect=rand();
                else
                    rdm_defect=1; % dimer cannot slide because filament is not loaded far enough
                end
                
                % check if alpha -> beta
                OPENS = rdm - cumsum(RATESopen(:));
                clear idx
                if any(OPENS <0) == 1       % alpha -> beta
                    idx=find(OPENS<0, 1);
                    BONDS(idx) = BONDS(idx)-1; % change number of alpha elements accordingly
                    % check whether a new defect forms or whether the dimer
                    % is able to go back
                    if rdm_defect<p_stuck
                        BONDS(idx)=0; % set defect;
                    end

                else
                    CLOSES = rdm - sum(sum(RATESopen)) - cumsum(RATESback(:));
                    % check if beta -> alpha
                    if any(CLOSES < 0) == 1 % beta -> alpha
                        idx=find(CLOSES<0, 1);
                        % only pf % of all alpha helices fold back
                        rdm_ref=rand();
                        if rdm_ref< p_backfold
                            BONDS(idx) = BONDS(idx)+1;  % change number of alpha elements accordingly
                        end
                    else
                        disp('none of the two options has been choosen, something went wrong');
                       % exit(code)
                    end
                end

                % progress the reaction time
                delta_t(steps)=exprnd(1/sum(sum(RATES)));

                time=time+delta_t(steps);

                 % save data for this step
                F(steps) = force;
                t(steps) = time;
                l(steps) = length_l;
                N{steps} = BONDS;

                steps = steps + 1;
        end % while from Monte Carlo simulation ends here
        t_cycle{countk,i}= t;
        L_cycle{countk,i}=l;
        F_cycle{countk,i}=F;
        bonds_cycle{countk,i}=BONDS;
        N_cycle{countk,i}=N;
        
        startingbonds=bonds_cycle{countk, i};

        % find new length of elongated polymer
        idx_Fmin=(find(F_cycle{countk,i}>0.5));
        elongation=L_cycle{countk,i}(max(find(F_cycle{countk,i}>0.5)));
        max_extent=max(L_cycle{1,i});
        rel_strain_elongation=1-elongation./max_extent;
    end
end

for i=1:num_avg % total number of runs for averaging
    for countk=1:nr_of_cycles % total number of cycles
        
        [t_cycle{countk,i}, F_cycle{countk,i}, L_cycle{countk,i}]= ...
            tf_unique(t_cycle{countk,i}, F_cycle{countk,i}, L_cycle{countk,i});
     
        t_new=linspace(0, max(t_cycle{countk,i}(t_cycle{countk,i}>0)), nr_timesteps);
        % save and interolate all forces and times:
        all_f{countk,i}=interp1(t_cycle{countk,i}(t_cycle{countk,i}>0), ...
            F_cycle{countk,i}(t_cycle{countk,i}>0), t_new);    
        all_L{countk,i}=interp1(t_cycle{countk,i}(t_cycle{countk,i}>0), ...
            L_cycle{countk,i}(t_cycle{countk,i}>0), t_new);
        
    end
end

% ------------------------------------------------------------------------
% Average data
% ------------------------------------------------------------------------
 
f_forAverage=zeros(nr_of_cycles, nr_timesteps);
L_forAverage=zeros(nr_of_cycles, nr_timesteps);
for countk=1:nr_of_cycles
    for i=1:num_avg
        f_forAverage(countk,:)=f_forAverage(countk,:) + all_f{countk,i};
        L_forAverage(countk,:)=L_forAverage(countk,:) + all_L{countk,i};
    end
end

f_mean=f_forAverage/num_avg;
L_mean=L_forAverage/num_avg;

simdata=[L_mean(1:round(find(max(L_mean)==L_mean)*0.8)); f_mean(1:round(find(max(L_mean)==L_mean)*0.8))];
%%
figure
plot(L_cycle{1,1}, F_cycle{1,1}, 'r')
hold on
plot(L_cycle{2,1}(1:end-2), F_cycle{2,1}(1:end-2), 'b')
plot(L_cycle{3,1}(1:end-2), F_cycle{3,1}(1:end-2), 'g')
plot(L_cycle{4,1}(1:end-2), F_cycle{4,1}(1:end-2), 'y')
plot(L_cycle{5,1}(1:end-2), F_cycle{5,1}(1:end-2), 'k')
xlabel('extension (arb. units)')
ylabel('force (arb. units)')

figure
plot(L_cycle{1,2}, F_cycle{1,2}, 'r')
hold on
plot(L_cycle{2,2}(1:end-2), F_cycle{2,2}(1:end-2), 'b')
plot(L_cycle{3,2}(1:end-2), F_cycle{3,2}(1:end-2), 'g')
plot(L_cycle{4,2}(1:end-2), F_cycle{4,2}(1:end-2), 'y')
plot(L_cycle{5,2}(1:end-2), F_cycle{5,2}(1:end-2), 'k')
xlabel('extension (arb. units)')
ylabel('force (arb. units)')

figure
plot(L_cycle{1,3}, F_cycle{1,3}, 'r')
hold on
plot(L_cycle{2,3}(1:end-2), F_cycle{2,3}(1:end-2), 'b')
plot(L_cycle{3,3}(1:end-2), F_cycle{3,3}(1:end-2), 'g')
plot(L_cycle{4,3}(1:end-2), F_cycle{4,3}(1:end-2), 'y')
plot(L_cycle{5,3}(1:end-2), F_cycle{5,3}(1:end-2), 'k')
xlabel('extension (arb. units)')
ylabel('force (arb. units)')

%%
figure
plot(L_mean(1,:), f_mean(1,:), 'color','r')
hold on
plot(L_mean(2,:), f_mean(2,:), 'color', [1 0.2 0.2])
plot(L_mean(3,:), f_mean(3,:), 'color', [1 0.4 0.4])
plot(L_mean(4,:), f_mean(4,:), 'color', [1 0.6 0.6])
plot(L_mean(5,:), f_mean(5,:), 'color', [1 0.8 0.8])
plot(L_mean(8,:), f_mean(8,:), 'k')

legend('1', '2', '3', '4', '5', '8')
xlabel('length (arb. units)')
ylabel('force (arb. units)')
legend('Location', 'Northwest')
grid on
print('../fig/force_strain_defects','-dpng')

save('../data/ker_constF.mat');
save('../data/ker_plot_constF.mat', 'L_mean','f_mean');
